# Supplementary material for: Association of ZIP code sociodemographic characteristics with radiation oncology services, payments, and technique utilization
Source: Front Oncol. 2026 Mar 3;16:1694910. doi: 10.3389/fonc.2026.1694910 (PMC12991990; doi:10.3389/fonc.2026.1694910)
Supplement: Supplementary file 1 [file DataSheet1.xlsx]

## Sheet: Rurality & Race-Ethnicity
	Predominant Race/Ethnicity
	Hispanic (n=272)	Non-Hispanic Black (n=188)	Non-Hispanic White (n=1,971)
Practice Rurality, n (%)
Metropolitan (n=2,279)	269 (11.8)	181 (7.9)	1,829 (80.3)
Rural (n=152)	3 (2.0)	7 (4.6)	142 (93.4)
P<0.001

## Sheet: Rurality & Education
	Predominant Education Attained
	Less than High School Diploma, High School Diploma and/or Some College (n=1,386)	Bachelors Degree or Higher (1,045)
Practice Rurality, n (%)
Metropolitan (n=2,279)	1,244 (54.6)	1,035 (45.4)
Rural (n=152)	142 (93.4)	10 (6.6)
P<0.001

## Sheet: Rurality & Income
	Median Annual Family Income
	Quartile 1 (n=646) (lowest)	Quartile 2 (n=553)	Quartile 3 (n=584)	Quartile 4 (n=648) (highest)
Practice Rurality, n (%)
Metropolitan (n=2,279)	583 (25.6)	494 (21.7)	556 (24.4)	646 (28.3)
Rural (n=152)	63 (41.5)	59 (38.8)	28 (18.4)	2 (1.3)
P<0.001

## Sheet: Race-Ethnicity & Education
	Predominant Education Attained
	Less than High School Diploma, High School Diploma and/or Some College (n=1,386)	Bachelors Degree or Higher (1,045)
Predominant Race/Ethnicity, n (%)
Hispanic (n=272)	252 (92.7)	20 (7.3)
Non-Hispanic Black (n=188)	150 (79.8)	38 (20.2)
Non-Hispanic White (n=1,971)	984 (49.9)	987 (50.1)
P<0.001

## Sheet: Race-Ethnicity & Income
	Median Annual Family Income
	Quartile 1 (n=646) (lowest)	Quartile 2 (n=553)	Quartile 3 (n=584)	Quartile 4 (n=648) (highest)
Predominant Race/Ethnicity, n (%)
Hispanic (n=272)	177 (65.1)	55 (20.2)	29 (10.7)	11 (4.0)
Non-Hispanic Black (n=188)	136 (72.3)	39 (20.7)	7 (3.7)	6 (3.2)
Non-Hispanic White (n=1,971)	333 (16.9)	459 (23.3)	548 (27.8)	631 (32.0)
P<0.001

## Sheet: Income & Education
	Predominant Education Attained
	Less than High School Diploma, High School Diploma and/or Some College (n=1,386)	Bachelors Degree or Higher (1,045)
Median Annual Family Income, n (%)
Quartile 1 (n=646) (lowest)	545 (39.3)	101 (9.7)
Quartile 2 (n=553)	469 (33.8)	84 (8.0)
Quartile 3 (n=584)	313 (22.6)	271 (25.9)
Quartile 4 (n=648) (highest)	59 (4.3)	589 (56.4)
P<0.001
